# Supplementary material for: USA300 Methicillin-Resistant Staphylococcus aureus, United States, 2000–2013
Source: Emerg Infect Dis. 2015 Nov;21(11):1973–80. doi: 10.3201/eid2111.150452 (PMC4622244; doi:10.3201/eid2111.150452)
Supplement: Technical Appendix — Underlying data used to construct Figure 3. [file 15-0452-Techapp-s1.xls]

## Sheet: Sheet1
Technical Appendix Table. Underlying data used to construct Figure 3
	2000-2001			2002-2003			2004-2005			2006-2007			2008-2009			2010-2011			2012-2013			Total Sum of USA300Isol	Total Sum of USA100Isol	Total Sum of OtherIsol
Region	USA300Isol	USA100Isol	OtherIsol	USA300Isol	USA100Isol	OtherIsol	USA300Isol	USA100Isol	OtherIsol	USA300Isol	USA100Isol	OtherIsol	USA300Isol	USA100Isol	OtherIsol	USA300Isol	USA100Isol	OtherIsol	USA300Isol	USA100Isol	OtherIsol
AK				42	0	224	4	0	43													46	0	267
AL	2	70	111	4	58	95	75	29	129													81	157	335
AZ										4	21	26										4	21	26
CA	227	273	1073	123	327	579	1133	184	2392	153	0	153	41	1	1259	28	0	797				1705	785	6253
CO							3	0	46	22	30	75										25	30	121
CT							67	4	103	33	2	48				4	3	12				104	9	163
DC							24	1	26													24	1	26
DE																0	1	1				0	1	1
FL							152	0	152				21	1	22	23	0	125				196	1	299
GA				173	25	228	41	35	120	0	11	11	211	37	557	429	2	433				854	110	1349
HI							26	2	37													26	2	37
IA				4	0	4	18	54	134	10	0	10	1	0	2	2	40	160				35	94	310
IL	4	1	14	33	1	40	170	360	1071	34	1	36	120	40	179	53	11	145	225	27	317	639	441	1802
IN																0	0	1				0	0	1
LA										5	0	5	3	19	22							8	19	27
MA	1	6	7	0	21	27	138	22	291	10	54	86	1	57	115	0	0	13				150	160	539
MD				16	0	36	8	0	184	139	0	140	62	30	122	26	9	48	4	0	4	255	39	534
MD							21	0	21													21	0	21
MI				0	1	1	116	84	222	408	216	694	22	1	33	9	0	9				555	302	959
MN	21	0	168	162	0	321	504	0	612	238	10	248	3	1	5	1	0	10				929	11	1364
MO				32	18	56	1	0	1	7	4	17										40	22	74
NC										0	0	18	12	13	42	17	11	62	0	0	5	29	24	127
ND																0	0	7				0	0	7
NE										4	0	4										4	0	4
NH										0	1	1										0	1	1
NJ							1	0	1							4	0	6				5	0	7
NM							0	0	24													0	0	24
NY	0	19	47	0	50	101	46	8	107	81	10	231	13	7	39	408	6	573				548	100	1098
OH										69	34	110	9	125	247	13	7	54				91	166	411
OK							1	0	1													1	0	1
PA				0	1	6				0	1	3	1	9	232	19	0	94	0	0	200	20	11	535
RI										6	0	6	1	0	5							7	0	11
SC				5	1	6	108	0	108	248	0	248										361	1	362
TN	4	0	4				58	6	90	130	1	170										192	7	264
TX	1	0	271	144	28	426	435	17	615	32	1	34	268	9	303	3	0	4	0	0	6	883	55	1659
VA										49	22	156	13	0	33							62	22	189
WA				0	0	7	18	0	18	0	1	1	3	0	15	8	0	47				29	1	88
WI				8	0	15				0	1	2	1	0	3	152	1	159				161	2	179
WV										2	0	3										2	0	3
Grand Total	260	369	1695	746	531	2172	3168	806	6548	1684	421	2536	806	350	3235	1199	91	2760	229	27	532	8092	2595	19478
